# Supplementary material for: Analysis of Adverse Reactions Associated with the Use of Crataegus-Containing Herbal Products
Source: Pharmaceuticals (Basel). 2024 Nov 6;17(11):1490. doi: 10.3390/ph17111490 (PMC11597351; doi:10.3390/ph17111490)
Supplement: Supplementary file 1 [file pharmaceuticals-17-01490-s001.zip]

Archive with 1 entries (1 files):
- Woerdenbag_SupplementaryMaterials.pdf
